# Supplementary material for: A Machine Learning Model for the Accurate Prediction of 1-Year Survival in TAVI Patients: A Retrospective Observational Cohort Study
Source: J Clin Med. 2023 Aug 24;12(17):5481. doi: 10.3390/jcm12175481 (PMC10488486; doi:10.3390/jcm12175481)
Supplement: Supplementary file 1 [file jcm-12-05481-s001.zip]

Archive with 1 entries (1 files):
- jcm-2522851-supplementary.pdf
